# Supplementary material for: Prenatal alcohol exposure alters gene expression in the rat brain: Experimental design and bioinformatic analysis of microarray data
Source: Data Brief. 2015 Jun 9;4:239–52. doi: 10.1016/j.dib.2015.05.007 (PMC4510447; doi:10.1016/j.dib.2015.05.007)
Supplement: Supplementary file 1 — Supplementary Data [file mmc1.zip]

Archive with 2 entries (2 files):
- DiB manuscript - Simplified_Rscript.R
- DiB manuscript - Supplementary information.xlsx
