# Supplementary material for: Prenatal alcohol exposure alters gene expression in the rat brain: Experimental design and bioinformatic analysis of microarray data
Source: Data Brief. 2015 Jun 9;4:239–52. doi: 10.1016/j.dib.2015.05.007 (PMC4510447; doi:10.1016/j.dib.2015.05.007)
Supplement: Supplementary file 1 — Supplementary Data [file mmc1.zip › DiB manuscript - Supplementary information.xlsx]

## Sheet: Suppl -  Prefrontal cortex
GEO ID	Animal ID	arrayID	Sample type	Prenatal treatment	Adjuvant treatment	Day	Set	Dissection	Extraction	Amplification	RIN	Developed AA	Total clinical score
pfc_pairfed_adjuvant_day39_116_rep1	116	5398636011_A	sample	PF	A	39	11	3	2	3	9.1	Yes	2
pfc_ethanol_adjuvant_day39_121_rep1	121	5398636011_B	sample	PAE	A	39	11	1	1	3	8.4	Yes	68
pfc_control_adjuvant_day16_51_rep1	51	5398636011_C	sample	C	A	16	6	1	2	2	8.3	Yes	6
pfc_ethanol_saline_day39_94_rep1	94	5398636011_D	sample	PAE	S	39	9	3	2	3	9.1	Saline	0
pfc_control_adjuvant_day16_51_hybridizationrep1	51	5398636011_E	hyb_replicate	C	A	16	6	1	2	2	8.3	Yes	6
pfc_ethanol_saline_day16_76_rep1	76	5398636011_F	sample	PAE	S	16	8	1	1	1	8.1	Saline	0
pfc_control_saline_day39_111_rep1	111	5398636011_G	sample	C	S	39	10	1	2	4	8.9	Saline	0
pfc_control_adjuvant_day39_108_rep1	108	5398636011_H	sample	C	A	39	10	3	2	2	9.3	No	0
pfc_pairfed_saline_day16_71_rep1	71	5398636011_I	sample	PF	S	16	7	3	2	1	9.2	Saline	0
pfc_ethanol_adjuvant_day16_49_rep1	49	5398636011_J	sample	PAE	A	16	6	3	2	4	9.5	No	0
pfc_pairfed_adjuvant_day16_68_rep1	68	5398636011_K	sample	PF	A	16	7	3	2	1	8.9	Yes	10
pfc_control_adjuvant_day16_84_rep2	84	5398636011_L	sample	C	A	16	8	3	2	1	9.4	No	0
pfc_ethanol_adjuvant_day39_97_rep2	97	5398636033_A	sample	PAE	A	39	9	3	2	2	9.1	Yes	19
pfc_ethanol_saline_day16_46_rep2	46	5398636033_B	sample	PAE	S	16	5	3	2	1	9.1	Saline	0
pfc_control_adjuvant_day16_57_rep3	57	5398636033_C	sample	C	A	16	6	1	2	3	8.6	Yes	7
pfc_control_adjuvant_day16_51_hybridizationrep2	51	5398636033_D	hyb_replicate	C	A	16	6	1	2	2	8.3	Yes	6
pfc_pairfed_adjuvant_day16_74_rep2	74	5398636033_E	sample	PF	A	16	8	3	2	2	9.5	No	0
pfc_pairfed_saline_day39_110_rep1	110	5398636033_F	sample	PF	S	39	10	1	1	2	8.5	Saline	0
pfc_pairfed_adjuvant_day39_128_rep2	128	5398636033_G	sample	PF	A	39	11	3	2	1	9.1	Yes	5
pfc_control_saline_day39_120_rep2	120	5398636033_H	sample	C	S	39	11	1	2	1	8.5	Saline	0
pfc_ethanol_adjuvant_day16_73_rep2	73	5398636033_I	sample	PAE	A	16	8	3	2	1	9.5	No	0
pfc_control_adjuvant_day39_114_rep2	114	5398636033_J	sample	C	A	39	10	3	2	3	9.2	No	0
pfc_ethanol_saline_day39_124_rep2	124	5398636033_K	sample	PAE	S	39	11	3	2	3	9	Saline	0
pfc_control_adjuvant_day39_93_rep3	93	5398636033_L	sample	C	A	39	9	1	1	3	8.5	Yes	10
pfc_pairfed_adjuvant_day39_92_rep3	92	5398636034_A	sample	PF	A	39	9	3	2	2	9.1	Yes	1
pfc_control_saline_day16_66_rep1	66	5398636034_B	sample	C	S	16	7	1	2	1	8.9	Saline	0
pfc_pairfed_adjuvant_day16_80_rep3	80	5398636034_C	sample	PF	A	16	8	3	2	3	9.3	No	0
pfc_control_adjuvant_day39_123_rep4	123	5398636034_D	sample	C	A	39	11	1	1	1	8.8	Yes	21
pfc_ethanol_saline_day16_52_rep3	52	5398636034_E	sample	PAE	S	16	6	3	2	2	9.3	Saline	0
pfc_ethanol_adjuvant_day39_106_rep3	106	5398636034_F	sample	PAE	A	39	10	3	2	4	9.2	No	0
pfc_control_saline_day39_90_rep3	90	5398636034_G	sample	C	S	39	9	3	2	4	9.3	Saline	0
pfc_control_adjuvant_day16_81_rep4	81	5398636034_H	sample	C	A	16	8	1	2	4	8	Yes	21
pfc_pairfed_saline_day39_119_rep2	119	5398636034_I	sample	PF	S	39	11	1	1	3	8.6	Saline	0
pfc_pairfed_adjuvant_day16_44_rep4	44	5398636034_J	sample	PF	A	16	5	1	1	4	8.4	Yes	29
pfc_ethanol_adjuvant_day16_79_rep3	79	5398636034_K	sample	PAE	A	16	8	3	2	2	9.6	No	0
pfc_control_adjuvant_day16_51_hybridizationrep3	51	5398636034_L	hyb_replicate	C	A	16	6	1	2	2	8.3	Yes	6
pfc_control_adjuvant_day16_60_rep5	60	5398636035_A	sample	C	A	16	6	3	2	4	9.5	No	0
pfc_pairfed_adjuvant_day39_86_rep4	86	5398636035_B	sample	PF	A	39	9	1	2	1	8.7	Yes	10
pfc_control_saline_day39_96_rep4	96	5398636035_C	sample	C	S	39	9	3	2	1	9.4	Saline	0
pfc_ethanol_adjuvant_day16_82_rep4	82	5398636035_D	sample	PAE	A	16	8	3	2	3	8.9	No	0
pfc_pairfed_saline_day39_125_rep3	125	5398636035_E	sample	PF	S	39	11	1	1	4	8.5	Saline	0
pfc_control_saline_day16_72_rep2	72	5398636035_F	sample	C	S	16	7	1	2	2	8.3	Saline	0
pfc_control_adjuvant_day39_129_rep5	129	5398636035_G	sample	C	A	39	11	1	1	2	8.2	No	0
pfc_control_adjuvant_day16_51_hybridizationrep4	51	5398636035_H	hyb_replicate	C	A	16	6	1	2	2	8.3	Yes	6
pfc_pairfed_adjuvant_day16_50_rep5	50	5398636035_I	sample	PF	A	16	6	1	1	1	8.6	Yes	22
pfc_ethanol_adjuvant_day39_112_rep4	112	5398636035_J	sample	PAE	A	39	10	3	2	1	9.6	Yes	1
pfc_ethanol_saline_day16_70_rep4	70	5398636035_K	sample	PAE	S	16	7	3	2	4	9.4	Saline	0
pfc_pairfed_adjuvant_day39_107_rep5	107	5398636035_L	sample	PF	A	39	10	3	2	1	9.5	Yes	3
pfc_ethanol_adjuvant_day16_55_rep5	55	5398636036_A	sample	PAE	A	16	6	3	2	1	9.2	No	0
pfc_ethanol_adjuvant_day39_127_rep5	127	5398636036_B	sample	PAE	A	39	11	3	2	4	9.5	No	0
pfc_pairfed_saline_day39_89_rep4	89	5398636036_C	sample	PF	S	39	9	3	2	3	9	Saline	0
pfc_ethanol_saline_day39_103_rep3	103	5398636036_D	sample	PAE	S	39	10	1	2	4	8.4	Saline	0
pfc_pairfed_adjuvant_day16_83_rep6	83	5398636036_E	sample	PF	A	16	8	1	1	4	8.9	Yes	31
pfc_pairfed_adjuvant_day39_98_rep6	98	5398636036_F	sample	PF	A	39	9	1	2	3	8.8	Yes	82
pfc_pairfed_saline_day16_47_rep2	47	5398636036_G	sample	PF	S	16	5	1	2	2	8.4	Saline	0
pfc_control_saline_day39_126_rep5	126	5398636036_H	sample	C	S	39	11	3	2	2	9.1	Saline	0
pfc_control_adjuvant_day39_117_rep6	117	5398636036_I	sample	C	A	39	11	3	2	4	9.1	No	0
pfc_control_adjuvant_day16_63_rep6	63	5398636036_J	sample	C	A	16	7	3	2	1	9.7	Yes	2
pfc_control_saline_day16_54_rep3	54	5398636036_K	sample	C	S	16	6	3	2	4	9.2	Saline	0
pfc_control_adjuvant_day16_51_hybridizationrep5	51	5398636036_L	hyb_replicate	C	A	16	6	1	2	2	8.3	Yes	6
pfc_pairfed_saline_day16_53_rep3	53	5398636038_A	sample	PF	S	16	6	1	1	3	8.5	Saline	0
pfc_ethanol_adjuvant_day16_43_rep6	43	5398636038_B	sample	PAE	A	16	5	1	1	3	8.4	Yes	13
pfc_ethanol_adjuvant_day16_67_rep7	67	5398636038_C	sample	PAE	A	16	7	3	2	4	9	No	0
pfc_ethanol_saline_day39_109_rep4	109	5398636038_D	sample	PAE	S	39	10	1	1	1	8.4	Saline	1
pfc_control_adjuvant_day16_69_rep7	69	5398636038_E	sample	C	A	16	7	3	2	2	9.5	No	0
pfc_control_saline_day16_48_rep4	48	5398636038_F	sample	C	S	16	5	3	2	3	9.5	Saline	0
pfc_control_adjuvant_day16_51_hybridizationrep6	51	5398636038_G	hyb_replicate	C	A	16	6	1	2	2	8.3	Yes	6
pfc_pairfed_adjuvant_day16_56_rep7	56	5398636038_H	sample	PF	A	16	6	3	2	2	9.3	Yes	1
pfc_control_adjuvant_day39_87_rep7	87	5398636038_I	sample	C	A	39	9	3	2	2	9.3	No	0
pfc_pairfed_saline_day39_95_rep5	95	5398636038_J	sample	PF	S	39	9	3	2	4	9.1	Saline	0
pfc_pairfed_adjuvant_day39_101_rep7	101	5398636038_K	sample	PF	A	39	10	1	1	4	8.3	Yes	14
pfc_ethanol_adjuvant_day39_85_rep6	85	5398636038_L	sample	PAE	A	39	9	3	2	4	9.5	Yes	11
pfc_control_saline_day16_78_rep5	78	5398636039_A	sample	C	S	16	8	3	2	3	9.2	Saline	0
pfc_ethanol_adjuvant_day39_100_rep7	100	5398636039_B	sample	PAE	A	39	10	1	1	3	8.4	Yes	43
pfc_control_adjuvant_day16_51_hybridizationrep7	51	5398636039_C	hyb_replicate	C	A	16	6	1	2	2	8.3	Yes	6
pfc_pairfed_saline_day39_104_rep6	104	5398636039_D	sample	PF	S	39	10	3	2	1	9.2	Saline	0
pfc_control_adjuvant_day39_99_rep8	99	5398636039_E	sample	C	A	39	9	3	2	4	9.3	No	0
pfc_ethanol_saline_day39_118_rep5	118	5398636039_F	sample	PAE	S	39	11	1	2	2	8.7	Saline	0
pfc_pairfed_adjuvant_day39_122_rep8	122	5398636039_G	sample	PF	A	39	11	1	1	4	8.4	No	0
pfc_ethanol_adjuvant_day39_91_rep8	91	5398636039_H	sample	PAE	A	39	9	3	2	1	9.4	Yes	7
pfc_ethanol_adjuvant_day16_58_rep8	58	5398636039_I	sample	PAE	A	16	6	1	1	2	8.5	Yes	28
pfc_pairfed_adjuvant_day16_59_rep8	59	5398636039_J	sample	PF	A	16	6	3	2	3	8.8	Yes	6
pfc_control_adjuvant_day16_75_rep8	75	5398636039_K	sample	C	A	16	8	3	2	3	9.6	No	0
pfc_pairfed_saline_day16_77_rep4	77	5398636039_L	sample	PF	S	16	8	1	2	2	8.7	Saline	0
pfc_control_adjuvant_day16_45_rep9	45	5398636044_A	sample	C	A	16	5	3	2	1	9.6	Yes	1
pfc_ethanol_saline_day39_88_rep6	88	5398636044_B	sample	PAE	S	39	9	3	2	2	9.5	Saline	0
pfc_control_adjuvant_day16_51_hybridizationrep8	51	5398636044_C	hyb_replicate	C	A	16	6	1	2	2	8.3	Yes	6
pfc_control_saline_day39_105_rep6	105	5398636044_D	sample	C	S	39	10	1	1	2	8.3	Saline	0
pfc_ethanol_adjuvant_day39_115_rep9	115	5398636044_E	sample	PAE	A	39	11	1	1	2	8.3	Yes	121
pfc_pairfed_saline_day16_65_rep5	65	5398636044_F	sample	PF	S	16	7	3	2	4	9.3	Saline	0
pfc_control_adjuvant_day39_102_rep9	102	5398636044_G	sample	C	A	39	10	3	2	1	9.4	No	0
pfc_pairfed_adjuvant_day16_62_rep9	62	5398636044_H	sample	PF	A	16	7	3	2	4	8.9	No	0
pfc_control_saline_day39_105_amplificationrep1	105	5398636044_I	amp_replicate	C	S	39	10	1	1	3	8.3	Saline	0
pfc_pairfed_adjuvant_day39_113_rep9	113	5398636044_J	sample	PF	A	39	10	2	1	2	9	Yes	6
pfc_ethanol_saline_day16_64_rep5	64	5398636044_K	sample	PAE	S	16	7	1	2	3	8.6	Saline	0
pfc_ethanol_adjuvant_day16_61_rep9	61	5398636044_L	sample	PAE	A	16	7	1	1	3	8.3	Yes	2

## Sheet: Suppl - Hippocampus
GEO ID	Animal ID	arrayID	Sample type	Prenatal treatment	Adjuvant treatment	Day	Set	Dissection	Extraction	Amplification	RIN	Developed AA	Total clinical score
hipp_pairfed_saline_day16_65_rep4	65	5398636045_A	sample	PF	S	16	7	3	2	1	9.4	Saline	0
hipp_ethanol_saline_day16_46_rep3	46	5398636045_B	sample	PAE	S	16	5	3	2	1	9.4	Saline	0
hipp_control_adjuvant_day16_51_rep1	51	5398636045_C	sample	C	A	16	6	1	2	4	7.4	Yes	6
hipp_ethanol_adjuvant_day39_97_rep4	97	5398636045_D	sample	PAE	A	39	9	3	2	3	9.4	Yes	19
hipp_pairfed_adjuvant_day39_107_rep7	107	5398636045_E	sample	PF	A	39	10	3	2	2	9.5	Yes	3
hipp_ethanol_saline_day39_124_rep6	124	5398636045_F	sample	PAE	S	39	11	3	2	4	9.4	Saline	0
hipp_control_saline_day16_48_rep4	48	5398636045_G	sample	C	S	16	5	3	2	3	9.3	Saline	0
hipp_pairfed_adjuvant_day16_74_rep8	74	5398636045_H	sample	PF	A	16	8	3	2	2	9.4	No	0
hipp_control_adjuvant_day16_84_rep9	84	5398636045_I	sample	C	A	16	8	3	2	1	9.3	No	0
hipp_pairfed_adjuvant_day39_107_hybridizationrep7	107	5398636045_J	hyb_replicate	PF	A	39	10	3	2	2	9.5	Yes	3
hipp_ethanol_adjuvant_day16_73_rep5	73	5398636045_K	sample	PAE	A	16	8	3	2	2	9.3	No	0
hipp_control_adjuvant_day39_117_rep4	117	5398636045_L	sample	C	A	39	11	3	2	1	9.6	No	0
hipp_pairfed_adjuvant_day16_80_rep9	80	5398636049_A	sample	PF	A	16	8	3	2	1	9.3	No	0
hipp_pairfed_adjuvant_day39_107_hybridizationrep8	107	5398636049_B	hyb_replicate	PF	A	39	10	3	2	2	9.5	Yes	3
hipp_control_adjuvant_day39_87_rep5	87	5398636049_C	sample	C	A	39	9	3	2	1	9.5	No	0
hipp_pairfed_saline_day16_47_hybridizationrep10	47	5398636049_D	hyb_replicate	PF	S	16	5	1	2	4	7.9	Saline	0
hipp_pairfed_adjuvant_day16_44_rep1	44	5398636049_E	sample	PF	A	16	5	1	1	3	NA	Yes	29
hipp_control_saline_day16_78_rep5	78	5398636049_F	sample	C	S	16	8	3	2	3	9.4	Saline	0
hipp_ethanol_adjuvant_day39_100_rep1	100	5398636049_G	sample	PAE	A	39	10	1	1	2	8.9	Yes	43
hipp_ethanol_saline_day16_52_rep4	52	5398636049_H	sample	PAE	S	16	6	3	2	1	9.4	Saline	0
hipp_ethanol_adjuvant_day16_79_rep6	79	5398636049_I	sample	PAE	A	16	8	3	2	4	8.8	No	0
hipp_ethanol_adjuvant_day39_106_rep5	106	5398636049_J	sample	PAE	A	39	10	3	2	4	9.4	No	0
hipp_control_adjuvant_day16_57_rep2	57	5398636049_K	sample	C	A	16	6	1	2	3	6.4	Yes	7
hipp_pairfed_saline_day16_71_rep5	71	5398636049_L	sample	PF	S	16	7	3	2	3	9.3	Saline	0
hipp_control_adjuvant_day39_129_rep3	129	5398636050_A	sample	C	A	39	11	1	1	3	8.5	No	0
hipp_control_adjuvant_day16_81_rep3	81	5398636050_B	sample	C	A	16	8	1	2	3	7.9	Yes	21
hipp_ethanol_saline_day16_70_rep5	70	5398636050_C	sample	PAE	S	16	7	3	2	2	9.4	Saline	0
hipp_ethanol_adjuvant_day39_112_rep6	112	5398636050_D	sample	PAE	A	39	10	3	2	4	9.5	Yes	1
hipp_control_saline_day39_105_rep1	105	5398636050_E	sample	C	S	39	10	1	1	3	9.1	Saline	0
hipp_pairfed_saline_day16_47_hybridizationrep11	47	5398636050_F	hyb_replicate	PF	S	16	5	1	2	4	7.9	Saline	0
hipp_pairfed_adjuvant_day39_86_rep1	86	5398636050_G	sample	PF	A	39	9	1	2	3	8.5	Yes	10
hipp_pairfed_adjuvant_day16_50_rep2	50	5398636050_H	sample	PF	A	16	6	1	1	4	8.1	Yes	22
hipp_control_adjuvant_day39_99_rep6	99	5398636050_I	sample	C	A	39	9	3	2	1	9.5	No	0
hipp_pairfed_saline_day39_110_rep1	110	5398636050_J	sample	PF	S	39	10	1	1	3	8.3	Saline	0
hipp_ethanol_adjuvant_day39_115_rep2	115	5398636050_K	sample	PAE	A	39	11	1	1	4	8.8	Yes	121
hipp_ethanol_adjuvant_day16_82_rep7	82	5398636050_L	sample	PAE	A	16	8	3	2	2	9.4	No	0
hipp_ethanol_adjuvant_day39_127_rep7	127	5398636051_A	sample	PAE	A	39	11	3	2	4	9.5	No	0
hipp_control_adjuvant_day39_102_rep7	102	5398636051_B	sample	C	A	39	10	3	2	1	9.4	No	0
hipp_pairfed_saline_day16_47_rep1	47	5398636051_C	sample	PF	S	16	5	1	2	4	7.9	Saline	0
hipp_pairfed_adjuvant_day16_83_rep3	83	5398636051_D	sample	PF	A	16	8	1	1	2	7.8	Yes	31
hipp_ethanol_adjuvant_day39_100_hybridizationrep4	100	5398636051_E	hyb_replicate	PAE	A	39	10	1	1	2	8.9	Yes	43
hipp_ethanol_adjuvant_day16_55_rep8	55	5398636051_F	sample	PAE	A	16	6	3	2	2	9	No	0
hipp_pairfed_adjuvant_day39_101_rep2	101	5398636051_G	sample	PF	A	39	10	1	1	4	8.3	Yes	14
hipp_ethanol_saline_day39_103_rep1	103	5398636051_H	sample	PAE	S	39	10	1	2	4	8.6	Saline	0
hipp_pairfed_saline_day39_119_rep2	119	5398636051_I	sample	PF	S	39	11	1	1	1	8.6	Saline	0
hipp_control_adjuvant_day16_60_rep4	60	5398636051_J	sample	C	A	16	6	3	2	4	9.2	No	0
hipp_control_adjuvant_day39_87_hybridizationrep1	87	5398636051_K	hyb_replicate	C	A	39	9	3	2	1	9.5	No	0
hipp_control_saline_day39_111_rep2	111	5398636051_L	sample	C	S	39	10	1	2	4	8.4	Saline	0
hipp_pairfed_saline_day39_125_rep3	125	5398636052_A	sample	PF	S	39	11	1	1	4	8.3	Saline	0
hipp_ethanol_adjuvant_day39_85_rep8	85	5398636052_B	sample	PAE	A	39	9	3	2	3	9.4	Yes	11
hipp_ethanol_adjuvant_day16_67_rep9	67	5398636052_C	sample	PAE	A	16	7	3	2	2	9.2	No	0
hipp_pairfed_adjuvant_day39_107_hybridizationrep9	107	5398636052_D	hyb_replicate	PF	A	39	10	3	2	2	9.5	Yes	3
hipp_control_adjuvant_day39_87_hybridizationrep2	87	5398636052_E	hyb_replicate	C	A	39	9	3	2	1	9.5	No	0
hipp_pairfed_adjuvant_day16_56_rep4	56	5398636052_F	sample	PF	A	16	6	3	2	1	8.8	Yes	1
hipp_ethanol_adjuvant_day16_43_rep1	43	5398636052_G	sample	PAE	A	16	5	1	1	3	8	Yes	13
hipp_control_adjuvant_day16_63_rep5	63	5398636052_H	sample	C	A	16	7	3	2	2	9.5	Yes	2
hipp_control_adjuvant_day39_114_rep8	114	5398636052_I	sample	C	A	39	10	3	2	2	9.5	No	0
hipp_ethanol_saline_day39_109_rep2	109	5398636052_J	sample	PAE	S	39	10	1	1	3	8.7	Saline	1
hipp_pairfed_adjuvant_day39_113_rep3	113	5398636052_K	sample	PF	A	39	10	2	1	3	8.6	Yes	6
hipp_control_saline_day39_120_rep3	120	5398636052_L	sample	C	S	39	11	1	2	1	8.5	Saline	0
hipp_control_saline_day16_66_rep1	66	5398636055_A	sample	C	S	16	7	1	2	4	NA	Saline	0
hipp_pairfed_adjuvant_day16_59_rep5	59	5398636055_B	sample	PF	A	16	6	3	2	2	9.2	Yes	6
hipp_ethanol_adjuvant_day16_58_rep2	58	5398636055_C	sample	PAE	A	16	6	1	1	2	NA	Yes	28
hipp_ethanol_saline_day39_118_rep3	118	5398636055_D	sample	PAE	S	39	11	1	2	3	8.4	Saline	0
hipp_pairfed_saline_day39_89_rep4	89	5398636055_E	sample	PF	S	39	9	3	2	3	9.5	Saline	0
hipp_control_adjuvant_day39_93_rep1	93	5398636055_F	sample	C	A	39	9	1	1	1	9.2	Yes	10
hipp_ethanol_adjuvant_day39_91_rep9	91	5398636055_G	sample	PAE	A	39	9	3	2	2	9.1	Yes	7
hipp_control_saline_day39_90_rep4	90	5398636055_H	sample	C	S	39	9	3	2	1	8.8	Saline	0
hipp_ethanol_adjuvant_day39_100_hybridizationrep5	100	5398636055_I	hyb_replicate	PAE	A	39	10	1	1	2	8.9	Yes	43
hipp_control_adjuvant_day16_69_rep6	69	5398636055_J	sample	C	A	16	7	3	2	1	9.6	No	0
hipp_pairfed_adjuvant_day39_116_rep4	116	5398636055_K	sample	PF	A	39	11	3	2	1	9.5	Yes	2
hipp_pairfed_saline_day16_47_hybridizationrep12	47	5398636055_L	hyb_replicate	PF	S	16	5	1	2	4	7.9	Saline	0
hipp_pairfed_saline_day39_95_rep5	95	5430261013_A	sample	PF	S	39	9	3	2	2	9.7	Saline	0
hipp_control_saline_day16_72_rep2	72	5430261013_B	sample	C	S	16	7	1	2	3	NA	Saline	0
hipp_control_adjuvant_day39_123_rep2	123	5430261013_C	sample	C	A	39	11	1	1	1	8.4	Yes	21
hipp_ethanol_adjuvant_day39_100_hybridizationrep6	100	5430261013_D	hyb_replicate	PAE	A	39	10	1	1	2	8.9	Yes	43
hipp_pairfed_adjuvant_day16_62_rep6	62	5430261013_E	sample	PF	A	16	7	3	2	2	9.4	No	0
hipp_control_adjuvant_day16_75_rep7	75	5430261013_F	sample	C	A	16	8	3	2	2	9.6	No	0
hipp_ethanol_saline_day39_88_rep4	88	5430261013_G	sample	PAE	S	39	9	3	2	4	9.4	Saline	0
hipp_control_saline_day39_96_rep5	96	5430261013_H	sample	C	S	39	9	3	2	3	9.4	Saline	0
hipp_ethanol_saline_day16_64_rep1	64	5430261013_I	sample	PAE	S	16	7	1	2	1	7.5	Saline	0
hipp_pairfed_adjuvant_day39_128_rep5	128	5430261013_J	sample	PF	A	39	11	3	2	3	9.4	Yes	5
hipp_pairfed_saline_day16_53_rep2	53	5430261013_K	sample	PF	S	16	6	1	1	1	8	Saline	0
hipp_ethanol_adjuvant_day16_61_rep3	61	5430261013_L	sample	PAE	A	16	7	1	1	1	NA	Yes	2
hipp_pairfed_saline_day39_104_rep6	104	5430261014_A	sample	PF	S	39	10	3	2	3	9.7	Saline	0
hipp_ethanol_adjuvant_day16_49_rep4	49	5430261014_B	sample	PAE	A	16	6	3	2	2	9.5	No	0
hipp_ethanol_adjuvant_day39_121_rep3	121	5430261014_C	sample	PAE	A	39	11	1	1	1	8.4	Yes	68
hipp_control_adjuvant_day39_87_hybridizationrep3	87	5430261014_D	hyb_replicate	C	A	39	9	3	2	1	9.5	No	0
hipp_pairfed_adjuvant_day16_68_rep7	68	5430261014_E	sample	PF	A	16	7	3	2	4	9.2	Yes	10
hipp_control_saline_day16_54_rep3	54	5430261014_F	sample	C	S	16	6	3	2	4	9.1	Saline	0
hipp_pairfed_saline_day16_77_rep3	77	5430261014_G	sample	PF	S	16	8	1	2	2	8	Saline	0
hipp_pairfed_adjuvant_day39_92_rep6	92	5430261014_H	sample	PF	A	39	9	3	2	3	9.4	Yes	1
hipp_control_saline_day39_126_rep6	126	5430261014_I	sample	C	S	39	11	3	2	2	9	Saline	0
hipp_control_adjuvant_day16_45_rep8	45	5430261014_J	sample	C	A	16	5	3	2	2	9.3	Yes	1
hipp_ethanol_saline_day16_76_rep2	76	5430261014_K	sample	PAE	S	16	8	1	1	2	NA	Saline	0
hipp_ethanol_saline_day39_94_rep5	94	5430261014_L	sample	PAE	S	39	9	3	2	1	8.9	Saline	0

## Sheet: Column descriptions
Column header	Description of parameter
GEO ID	Unique ID correpsonding to GEO metadata file
Animal ID	Unique animal identifier
arrayID	Unique array ID
Sample type	Sample, hybridization replicate, or amplification replicate
Prenatal treatment	Prenatal diet treatment, where E=Ethanol, PF=Pair Fed, C=Control
Adjuvant treatment	Post-natal day 50 treatment, A=Complete Freund's Adjuvant injection, S=Saline injection
Day	Terminated at Day 16 or Day 39 post-injection
Set	Experiment batches - sets of animals terminated together
Dissection	Brain dissection batch, 1=Dec 2007, 2=Feb 2008, 3=May 2010
Extraction	RNA/DNA extraction batch, 1=Sept/Oct 2009, 2=June/July 2010
Amplification	RNA amplification batch
RIN	RNA Integrity Value as determined by Agilent BioAnalyzer RNA Nano Assay
Developed AA	Rat developed Adjuvant-induced Arthritis (Yes or No)
Total clinical score	Cumulative clinical score for Adjuvant-induced Arthritis
